# Supplementary material for: Synthesis and Biological Evaluation of a Caffeic Acid Phenethyl Ester Derivatives as Anti-Hepatocellular Carcinoma Agents via Inhibition of Mitochondrial Respiration and Disruption of Cellular Metabolism
Source: Cancers (Basel). 2025 Dec 27;18(1):92. doi: 10.3390/cancers18010092 (PMC12784929; doi:10.3390/cancers18010092)
Supplement: Supplementary file 1 [file cancers-18-00092-s001.zip]

Archive with 1 entries (1 files):
- cancers-4045194-supplementary.pdf
